# Supplementary material for: A new late Pleistocene fossil crocodile from Sudan reveals hidden diversity of Crocodylus in Africa
Source: Sci Rep. 2025 Aug 1;15:27433. doi: 10.1038/s41598-025-08980-6 (PMC12316981; doi:10.1038/s41598-025-08980-6)
Supplement: Supplementary file 1 — Supplementary Material 1 [file 41598_2025_8980_MOESM1_ESM.txt]

xread
189 36
Borealosuchus_sternbergii	000000000?110010?1001000000101000001?00???0???011020000000?00020000000100000??00020?000000013100010001000001?0?000001110100010100000111100?000100?000000100101000000?1?00100110000000???00001
Leidyosuchus_canadensis	????0?0???????1????010000011?1??10?0?11??11???0110?00000?0?01?200000011101????00010?000000003000010000010001000100001110100010100010111100?010100100100010010100000001?00100110010001???00001
Mecistops_cataphractus	10?001001?000010000011100111112012000111101101111041010100010020001110101?1001001200000010021000010001000001101000010110100010100000111110000101110012001001010001110101111001000000300?11101
Crocodylus_niloticus	101000001?101010001011100111112012000111201101110021010100010120001110101110010011000000100210000100110000[0 1]110100[0 1]000110100010110000111110000101110012001001010001110101111001100000301100001
Crocodylus_porosus	111000001?0010101010111000111120120001112011011100210101000101200011101011100100110000001002100011001100000110100[0 1]000110100010100000111110000101110012001001010001110101111001100000301100001
Crocodylus_rhombifer	001000001?1010100010111001111120110001112011011100210101000101200011101011100100110000001002101001001100000110100[0 1]000110100010110000111110000101110012001001110001110101111001100000301200001
Crocodylus_acutus	001000001?1010110010111001111120120001102011011100210101000101200011101011100100110000001002101001001100000110100[0 1]000110100010110000111110000101110012001001010001110101111001100000301200001
Crocodylus_palustris	101000001?0010100110111001111121121001112011011100210101000101200011101011100100110000001002100011001100000110100[0 1]000110100010100000111110000101110012001001010001110101111001100000301100001
Crocodylus_siamensis	111000001?1110100000111001011120120001112011011100210101000101200011101011100100110000001002100011001100000110100[0 1]000110100010100000111110000101110012001001110001110101111001100000301100011
Crocodylus_ossifragus	??????????????????????????????????????????????11002?0111000101200011101011100100110?00?0001210001100?1000001???001000110100010100000111110???1011100120010011100?11101?1111001?000?03???0001?
Crocodylus_intermedius	001000001?1010100010111001111120120001112011011110210101000101200011101011100100110000001002101001001100000110100[0 1]000110100010100000111110000101110012001001010001110101111001100000301200001
Crocodylus_johnstoni	111000001?00101010101110001111201200011120110111?0210101000101200011101011100100110000001002100011001100000110100[0 1]010110100010100000111110000101110012001001010001110101111001100000301100001
Crocodylus_mindorensis	111000001?0010101010111000111120120001112011011100210101000101200011101011100100110000001002100011001100000110100[0 1]000110100010100000111110000101110012001001010001110101111001100000301100001
Crocodylus_novaeguineae	111000001?0010101010111000111120120001112011011100210101000101200011101011100100110000001002100011001100000110100[0 1]000110100010100000111110000101010012001001010001100101111001100000301100001
Crocodylus_raninus	??????????????????????????????????????????????????????????????????????????????00110?0000100210001100110000011010010001101000101000001111100001010100120010010100011001011010011030000???0000?
Crocodylus_moreletii	001000001?1010100010111001111120120001112011011100210101000101200011101011100100110000001002101001001100000110100[0 1]000110100010110000111110000101110012001001010001110101111001100000301200001
Crocodylus_palaeindicus	??????0????????????0?1??????????1?????????????1100210101?00101200011?01?11????00110?0000?00210000100?1000001101001000010100?10100000111110?001011?001200100101010011?1?11110011000003???000?1
Crocodylus_checchiai_DELFINO	??????????????????????????????????????????????????????????????????????????????00110?0000100210100100?10000011010010001101000?0?00000111110???1010100120010010100?11101011??0011000003???00?0?
Crocodylus_anthropophagus_NEW	??????????????10???01?100111?????200?11???1???11?021?1?1?0?10?20?011101011????00010?000010021000010?110000111010?0???1001000101?000?111110???1?10?00110010011100?1?1?10?1110011000003??????0?
Crocodylus_thorbjarnarsoni	??????????????????????????????????????????????11?0210101000101200011101011????00010?0000100210000100??000011???0000001101000001?0000111110?001?1010012001001110??111?1???110011000003???0000?
Euthecodon_brumpti	?????????????????????????????????????10???1???11224?04?????10020?011101010????00020?00?01102500011000100000????001000110101000100000111110???1011100111010011100?111?1??1110010000003???0000?
Euthecodon_arambourgii	?????????????????????????????????????????????????????0??????????????????1?????00020?0000?10250001100?1000001101000000??0????0???0000111110??11011?001210100101100????1??11?0?1000?003???0000?
Osteolaemus_tetraspis	??1?00001?00101010001110011111201110011111110111002101010001012000011010111001101000001010021000110001000001101100101110101010100010111110100101010012111001011001110101111011000000311000001
Osteolaemus_osborni	??1?00001?00101010001110011111201110011111110111002101010000012000011010111001101100001010021000110001000001101100100100101010100000111110100101010012111001011001110101111011000000310000001
Voay_robustus	??????0????????0???011?????111??1110??????1???1110210101000001200011111011????00110?0000?0021000110001000001101000101110101010100000111110?0010111001201100111110?1101?11110010000003???00001
Rimasuchus_lloydi	?????????????????????????????????????????????????????1??????????????????1?????00110?0000?00210001100?100000110100000????10??1??1000?111110?001011?001200100101100111?1??1110?1000?003?????00?
Brochuchus_pigotti	??????????00?010?00?11??01111???1??0?10???0???11102??1????????2???111???1?????00020?01000002100011000100000????0010101101010001?0?00111110???1?1??001210100101100??1?1??1100?10000003???0000?
Brochuchus_parvidens	??????????????????????????????????????????????11102?1?????????????????????????00020?010000021000????0????????????????????????????????????????????????????????????????????????????????????????
Crocodylus_gariepensis	???????????????????011??0111??????00?10???1???1?112??1??????0?2?0011101011????00020?00001002100011???100000110100?000?0??????0??0?00111110?????11?0??20110?111?????1?10??1???1??00003???0000?
Crocodylus_megarhinus	??????0???????????001?????????????????????????11102101?????00120000??01011????00110?0000?0023000010001?0000??0?000000110100010120000111110?002?11?0012?01001010?01100???1110010000003???0000?
Australosuchus_clarkae	??????0???????1??0??1?????11???????0?10???1???1110?101?????001200001101011????00110?000011021000010001000001?0?000000???????101000?0111110?002011?01120010010100011??1??11?001000?001???0000?
Kambara_implexidens	??????0????????????01?????11????1100?10???1???11102101?????001200001101011????00110?000011021000010001000001?01000000100100010100000111110?002011?00120010010100011101?11110010000001???00001
Trilophosuchus_rackhami	??????????????????????????????????????????????????????????????????????????????0?????0??????2?0??0??0?1000????0?1?000001010???01?0??0111110??12011101121010000102011101?111?0?1000?001??????0?
Crocodylus_affinis	001001001?10001000011100001111001100?10???1???111021010100000120000000101100??00110?0000100110000100?010000??0?000100110100010100000111100?0?010??0012001001010001??0???1100010000003???00001
Asiatosuchus_germanicus	001?0?0?1?001010?0101?000?1111??1??0??????1???11102000?????00120000??0101?00??00010?0000?0001000010???10000??0?00010???010001010000?111100???0100?001110100101000???????1100?10000003???00001
Atbara_Croc	??????????????????????????????????????????????????????????????????????????????00010?0010100210100100??00001????000000000?????0?0000?11111??000010100120010011101???1?????????1?000003???0000?
;


proc /;
comments 0
;
