# Supplementary material for: A new late Pleistocene fossil crocodile from Sudan reveals hidden diversity of Crocodylus in Africa
Source: Sci Rep. 2025 Aug 1;15:27433. doi: 10.1038/s41598-025-08980-6 (PMC12316981; doi:10.1038/s41598-025-08980-6)
Supplement: Supplementary file 2 — Supplementary Material 2 [file 41598_2025_8980_MOESM2_ESM.txt]

xread
330 156
Bernissartia_fagesii	00???0?0000?????0???0?????00000??00010??0?0000?000?100??120000?00????0011101???0000?0???00?101000?01000???0??1??0??0013000100???????????0000??0000300000000100?0??0000001?01000000000?0?0001000010000?000??????????????0002100????0?00?000????01???011000000?0???????????????0??01?1?01001?00???1?100?????0?00000000?0???????????0?1100100
Isisfordia_duncani	1000000001010000????0??10?00000??00010??1?00001010?001?0100100000????0000010100000110?01000101100000?000??0011?00??0000000000000000001002?0032000070010100200000001000000??10000000?????010000001000000?00????????????????3???????0????0?1101000???01????00????????????1?0??????1100??1011??1???0?00??????000??10010?0???????????102111100
Acynodon_iberoccitanus	????????????????0??????????00010100010??0000001010?1100?000010100????[0 1]010101??00000???011001?2??0?0??01??10021????????3?0?0?0??0??0?????0000350001600001000200000010?1110?0001000001?00?0?12?0????0?000000???1???????0?110?1000???0?10?000????0????0??????????????????????????????????????????????????????????????????????????????????????
Agaresuchus_fontisensis	10100000?100000?0?????????000010000000??1000001000?001?0100010100????001110110100000???00?0111000?0??100?10001010??010?01001000000100110000?0100?320001000000001011010000?011010000????0011200000?00000000???1?????????11021020??10?10?000????0100?0??110110????000001??????????????????1?????????????????????????????????????????????????
Allodaposuchus_precedens	101000?011000?1?0?????????000010000010??0000001000?001?0110000?001???001110110000000??201001100000010000?10001010??0103010110000001001100000010000200011010?0000010000000?0110200000???1011200111?00000001???1???????1???021?2????0????0?0??????????????????????????????????????????????????1???1?????????????????0000????????????????????
Glen_Rose_form	?????0?0010?10110?????????000010000000??0000000000?0111?1200000001?0?1010000100000100?0?110100000????????100??0?0?????????0?0100000000100?0000001?00000010000000010000000?010000000010?0010000000?00000?1??0?1??0??????0102120?20?0000?000???????0??????????????00??????????????????????????1?????????????????????????????????1???????????
Hylaeochampsa_vectiana	?0???0?1000?00?1??????????00000??00000?????????????1100?120101000????0011?01101001000?0?00??10?00?0??????10110010????0??0110110000100010??????????60??0???0?0?000100011?0?01?12?0100?0??0?12?0000?0000010????10?0?????????????????????????????????????????????????????????????????????????????????????????????????????????????????????????
Iharkutosuchus_makadii	0010?0?01???00?00?????????00000??00010??1000001011?1100?12010010?????0?010?11100200?????0??????00000?01???00?0010??0103001101?100?000?00???03300016001010?020000011001000?01112001000?0?01120001??00000101???1????????0?104110?1??0?00?000????0010?00?00000000????????0???????????????????????????????????????????????????????????????????
Lohuecosuchus_megadontos	0010?0?00000100?0??0??????000010100010??0000001000?000?111??0?100????0011111??000[0 1]00??011001000000010100?10011010??010301010000?00?00?10000001001120000000000000020000000?0111200000??10011200?00?00000000???1?????????11021020??10?10?000????0001000?1??11010?00???00????????????????????????????????????????????????00??????????????????
Portugalosuchus_azenhae	?0???0?0010?00???01???????????0???0010?????????????1????1?0??01001???0001?0110000001??00001101000100????010???????????????0??0?0??1????0???????????0??????000?0???1000000?01000000?00???0?12?0000?00000?1?001?0?0????11????????????0?0?0010??00?010??????????????1???00???????????????????????????????????????????????????????????????????
Shamosuchus_djadochtaensis	?0??0000010???01??????????00000??00000??0??????000?0101?100000000????00110010?0000110?00100100000001001??100?101?000????1000000000000010??????????0000010?0?00?101?0?1????01????????????010000000?00000?1?????0????????????1?0?????01??0?0????1?1??00????000?????????????0??????01?0??1?11??1??????1???????????111??????????????????1?01??
Wannchampsus_kirpachi	???????0010???100?????????00000??00000?????????000?0100?1?0000?00????10000011100001???0111011000000??[0 1]1??10021?0???01?2?1000000000000010???????0??000000100000????00000???01000?000??0??010000000?0000001??????????????01?2?20?20?00???000????0????00??10000????????????????????????????1???1??????0?????????1??11????????????????????????
Acresuchus_pachytemporalis	101000001100???00010??????000010100021101?00001010?01???0110010001???001?12012001001???1110002000001101?110011100?101211100100?00110001001000100102000010000000????????1??????0???010000???????????????0?0???1110??1?0?11021021??0001??00120200110?00001110000?11???0?????????????????????????????????????????????????????????????????????
Aktiogavialis_caribesi	?0???0?0110?00?01?????????00000??00010??1?000???0??0100???????1?0????001101110010001??0?0011?1?00???????????02???????00010?0??10111?1101??????00??701020000000?1000001?00?010?0??01???????12?0000?000?0011???0????????????3???????0???????????????????????????????????????????????????????????????????????????????????????????????????????
Alligator_mcgrewi	0010?0[0 1]00000101?0[0 1]000?????00000??00010??0001000010?0101?1000000001?0000101200?[0 1]000010?21110101010001001?110021000110110100000000011000100000020003200[0 1]0100000000010100111100110000012000011201111011000000?001110??1?001111220?1??1001000111000011001001010000?011000100011100??11000000101?1???????????200?1101?????????????00?????1?????
Alligator_mefferdi	1010?000001??0100010??????000010000010??1?01000010?0101?1200000001?1?00101200?1000010?21110101010001001?110011000110120110000000001000100?000100032000010100000001010001???011000001200001120011??11000000?001110??1?1011001021??10001000120100010?11001011010?00000010???????????????????????????????00??????????????????????????????????
Alligator_mississippiensis	101000[0 1]01000000[0 1]0[0 1]00101[0 1]00000010000010??100100001000101?120[0 1]000001110[0 1]0101200?100001[0 1]121110101000001001?110011000[0 1]101101100[0 1]000001100010010001000320000101000000010100010?101100000120000112001111100000001001110?11?1011001021??00011000120100010?11001111010?0010001000111001100[0 1]01000101111010110[0 1]0000010110111100011101100010102111100
Alligator_olseni	001??0?0010???0001000?????000010000010??1001000010?0110?120100000??0?00101200?0000010?2111010100000??01?110011000??0110110?1000000100??00?000100032000010000000001110?011?101?000001200?01120011??10000000?????????????1111200?0??0001000120100010?01001111010?00?????????????????????????????????????????0?1101??1010????????????????????
Alligator_prenasalis	101??0[0 1]00100????0[0 1]0010?11?00000??00010??0001000010?0101?1200000101?0?[0 1]010120101000[0 1]10?2111010100000??01?11001100011011011000000000100010[0 1]00002000320000100010000001100010?0[0 1]01000001200001120011101?000000???1?????????1111210?0??1001000120100010?01001011010?000??1??10??????????0000?1???1??????0??00??101101110010???????00??012111100
Alligator_sinensis	10100000100000100000101[0 1][0 1]1000010000010??1001000010?0101?120000000110000101200?1000010121110101000001001?11001100011011011000000000100010010001000320000100000000000000110?100000000120000112001111100000001001110?11?0011001121??00001000120100010?01001011010?000000101011100110100000011121???011011??00101101111210??1?1100011112111100
Hassiacosuchus_haupti	[0 1]01??000?10?????00100??11?10000??00010??000??01010?001?01201010001?0?000?010??0000010?21110101000000?01?1100110?0???1???0?000??0???????????????0??2000010?0100?00??10?????0????????????????????????????????????????????11??2?0?????000?0?1?010101??010??0100???????????10???????????????1???1??????0??????00???111?0???????????????3111111
Navajosuchus_mooki	0?0???????0?????000??011??000010000010??0?00001000?000?0120110000????000?[0 1][1 2]0100000010?2?110101000????0??110011?????012111000?0000?1000?01??002000320000100010000010?00010???110000012000??12?0?11?10???0?????1?????????1111210?1??101100011100011100100??1???0??010001???????????????????????????????????????10111??????????????????1?????
Allognathosuchus_polyodon	??1????????????????1??????00000??00?????0000001000?000?012010000?????0?0?0???????????????????1000????0?????????????????????????????????????00?000?200001??0?00?01?????0????????????????????????????????????????????????11?1210????10010??1????001??0100111?0?0????????????????????????????????????????????????????????????????????????????
Allognathosuchus_wartheni	0?1???0??1?0???0001???????00000??00000??0?0000?01??0101?020100000????000??200?0000010??1?????10???????????????????????????0??000001000??1??002000320000100010000?1000??10???0000000?2?????1????110?0??0????????????????1111210?0??000100011110001100100??1?010??0?????????????????????????????????????????????????????????????????????????
Arambourgia_gaudryi	001??000000??0?0??1???????10000??00010??0?00001010?0110?1201000001000100?020100000110?211101010000???01???0111000??011111000000000000010???0???0??200?01??1000?00?01?10???????????0???????1200?1???0?0?00??????????????01?021??????????0?11010001??010??11?0??????????????????????????????????????????????????????????????????????????????
Argochampsa_krebsi	?0?100?0010??0?02?????????00000??00000??100001?101??00?01000000001???0011011100100010?210111?1111?0??000???10200000??00010000?1001111?010000120103701120000001010000?0000???000??01020?1?11210000?0000?011???0??????????1??0?0????0??????1????00????101??1?1??????????????0?????0100????1????????????????????0??????????????????????001???
Asiatosuchus_germanicus	101??000100?????000?10111?00000??00010??0000001000?000?0100000000??0?000011111?000010?0111010001000??0????0011000010002010010000??1??0?00000000000100000010000100200?0000?0?1010000???????120??01?000??????????????????1102110?1??0000?0011010000??10010?110???????????10???????????????????1?????100?????00?101111010??????????????111???
Asiatosuchus_nanlingensis	???????????????????0??????????????????????????????????????????????????????????????????????????????????????????????????????????????????????????????????????000???????????????????????????????????????????????????????????10?1120??000?0?00110??0001?1010?0110?????????????0????????????????????????????????????????????????????????????????
Australosuchus_clarkae	100?000000000???0?????????00000??00010??00000010010000?01000000001?0?000?101110000010?011?011100001??1???0011100?110000?1000000000?00???0??0010013100011010?000001???0000???100000002001???????????????0?????1?????????11021020??100???001??100?01?0?0???????????????????????1???????????????????????????????101????????????????????101???
Baru_darrowi	??1?1??????00???0?????????00000??00?????000001?0000000?0120000100????00101??????????????1??100000???????????????????????????????????????0000000010100000000000?1020000010?011110[0 1]00?????011200????0??10??0?????????????1??2112???10????001????00?????????11???????????????????????????????????????????????????????????????????????????????
Baru_huberi	??1?0??????0??????????????00010??00?????0?000010000?00?01?0000??0???????????????????????????????????????????????????????????????????????0?000000101000100100001???0??001????1?2?1??????????????????????????????????????11021020??10?1?????????????????????????????????????????????????????????????????????????????????????????????????????
Baru_wickeni	??0?0???1??00???00?1??????00010??00010??0000001000?001?0110000100????0010?1111000001??0?1??100010????0????001100???????0??0?000000100100001?0000?0100010010000100100?0010?011110100020?001120011??00110000?????????????11021120??1001??0?11010000110001001101100??????????????????????????????????????????????????????????????????????????
Borealosuchus_acutidentatus	101??0?0010?????1?????????00000??00010??0?0001?00??000?0110000000????000?01010?00001???????1000000???000?????10???0?????1??0???0??????????001?001?300120000000?00110?0000????00??00???0????????????????00?????????????????????????????????????????????????????????????????????????????????????????????????????????????????????????????????
Borealosuchus_formidabilis	101??0?001100010101?011?0100000??00010??0?0001?000?000?01100000001001000?00110000001??0?1?010000000??000??001100001011301000000000100010000011000330012001000001010000000?0110000000??00011200101000000000??????0?????01002120?1??0000?00110100110?00100011000?00000?0?1000001001100001011011??11110?00100100001000001?????????????10002??
Borealosuchus_sternbergii	101000[0 1]00[0 1]0000101100???1??00000??00010??00000120000000?011000000010010000000100000010?01100100000000?0001100110000101100100000000010001000001[0 1]001[0 3]3000100100000001[0 1]000000?[0 1]1100000012011011200100?00000000?001??0??00111002110?1??0000?00120100100?00100011000?0???0?00??10101??0??0?0101?0?1?????????00??000001000?????????????????0002?0
Borealosuchus_threensis	??????????????????????????????????????????????????????????????????????????????????????????????????????????????????????????????????????????????????????????0?0???????????0?0????????????????????????????????????????????10021020??00????0?10120010??00?00011010?0?????????0??????????????1???1??????0????????????0???????????????????0002??
Borealosuchus_wilsoni	1?00?010?11?????1??10??11000000??00010??000001?001??????110000???????000?01010?0000???0?00?1??????0??0???????10??00??????00?0???????????0??01?001?300020010000?????0?0?00?????????0???????1????010000????0??????????????0????????????????101100100?00??0?110???????0?0??????????????????1???1??????000????00?0??010001??????????????000200
Bottosaurus_harlani	?????010000??????01???????????10000010????????????????????0000?0?1???001??211100100?????1?0002100????0???????1?0?1101???10?1???0???????????????0??????????100?????????0?0?01?0?000?????1??12?????????0???0???1??????????10210?????0????0011010011??01?0??1?00111????????????????????????1???1?????????????0??101111110??????????????1?????
Boverisuchus_magnifrons	????????????????0?????????10?10??00010???000001000?00????00?0???0????0?1?0101??0000????????1?0????0??00??????10???00000?1???????????????000000001030100001201000?1???0000??1111000?0??00??12?0?0??0?1????0?????????????1102100????0????0?1????0?0?????0???????????????????????????????????????????????????????????????????????????????????
Boverisuchus_vorax	1000?000010000??0???1??11010010??00010??00000010000000?0100100000??0?1010020100000010?01110100000000?0???10011000100010010010?0000100???000031000030100001201000010000000?0111100000200001120010??000??000???1?????????1102110?0??0000?001??1?11???0?000010010?0?????????0???1??110010??11?11????110??????001101110100??????????????101???
Brachychampsa_montana	100000001101001100000???0?00000??00010??1000101011?0101?1101000001?0?0000120111000011?11110101000000?0111100110001001111100000000010000020?013000310000100010000110100010?1001000001?000011200011010000000?0?1110?01?10110?1121??1?010?0?12010001??01001110000?0???????001110?101000??0011????????????000000010111???????????????0241111??
Brochuchus_pigotti	10000000000000100?0???????00010??00010??0?00001000?000?1100000100????00101210?0000010?01110101000110?0????001100101000201000000000100?00001001001210002001000001010000000?1010210000201111120010??30100000???1110????0?110?102????0????0?1102000010????0?1??110?????????????????1???????1???1???11?0??????001???11??????????????????111???
Caiman_brevirostris	????0??????????0??????????010011100??0??1000001010??01?0?20001?0?????001????????1????????????10???????????0011????????1?????????00?000??????0?00??200?010?0100?000????????????????0?1000??12??1??????0?0???????????????11001121??0001??001??????10???001????????????????????????????????1???1??????0????????????????????????????????111???
Caiman_crocodilus	10[0 1]0?0[0 1]00000001000[0 1][0 1]1?11[0 1]1000011[0 1]00010??10000[0 1]10000001?0000000000110000100201[1 2]001001112111010200001110111100110001101211100000000010001001[0 1]0010013200[0 1]1101000000010100[0 1]10?0[0 1]10[0 1 2]0000110001112011111110000001001110??1?0011021021??00011000120[1 2]00110?00[0 1]011110011111010011111100111100100010111101011011010001110111100011101110010023111211
Caiman_gasparinae	??1100?0100???????????????000????0?010??1?0001?000??01?0??????????????0???21120011?1??211?0?????????????11001100??????????0?00?0???????????01?001?200?010????0???????????????????????????????????????????????1??10????????????????????????????????????????????????????????????????????????????????????????????????????0???????????????????
Caiman_latirostris	101[0 1]0000000011100010?011?1010011100010??10000010100001?002[0 1]0000001100001012012[0 1]011011121110102000011101?1100110001101211100000000010001001100[1 2]001320000101000000110100010?0[0 1]10000001100011120111111100000010011110?1?0011021121??00011000121200110?0000111000111110[0 1]00111101001111001000101?1???0110110100?1110111??????1011[0 1]0010023111211
Caiman_lutescens_MACN	?????0?0100???????????????????110?0020????????????????????1001???????001??2112001101??????????????????????0011????????????????????????????????????????????????????????????????????????????????????????????????????????????????????????????????????????????????????????????????????????????????????????????????????????????????????????????
UCMP_39978	??100??????0011?0?????????0100???0??????1?00011000??111?0???0???0????????0?????????????????102000??????????????????01211?0?0???????????001000100132000010000000001010?010?001000000?1000?1120001??11000???????????????????????????????????????????????????????????????????????????????????????????????????????????????????????????????????
Caiman_wannlangstoni	00???0?0000?????0?????????010111100010??0?00001010?001??1110010001???001002012001001????1?010?0??01???????001100?110121?100000?00?1??????????1???3200001000100?????????111001000000???0011120?0?????00?00?????????????????????????????????????????????????????????????????????????????????????????????????????????????????????????????????
Caiman_yacare	10100000[0 1]0000[0 1]1000[0 1]01??1[0 1]?000010100010??10000[0 1]10000001?00210010001000001002012001001112111010[1 2]00001110111100110001101211100000000010001001100100132000[0 1]101000000010100010?001000000110001112011111110000001001110?01?0011021021??00011[0 1]00120[1 2]00110?00001111001111100001??11100111100000010111???1110110100011101111100??1011[0 1]001?0?3111211
Ceratosuchus_burdoshi	100??0?0?111???00?????????00000??00011100?00001010?001?0001101000????00000????000001???1???101?00?????????00?1?00??????110000?000?1000?????0320003200001010?0000?0?10101??0?0100000??0????12??????????00???????????????1101210?0??0????0?1?????????0???1????????????????????????????????1???????????????????????????????????????????1?????
Crocodylus_acutus	100101001000001000111??10?00100??00010??10000010001001?010000000011011011020100000010001110100000010?[1 2]0000001100001000201000000000100101001001001310002000000000010010000?11112[0 1]000020110112000010001000000101111001?0111021020??00010?0011020000101001001101100001011010000010011001001110?1???1110001010001101110200??011000001111111000
Crocodylus_affinis	10[0 1]00[0 1][0 1]000[0 1]0000000100?1???000010000010??1000001000?000?0120000000??0?0001[0 1]20100000010?011101000000?0?10?010011000000002?100000000010010001001[0 1]000[0 1]10001000000010020000000?01101100002000011200101000000000???11110?1?0111021110??00010?00110100001010[0 1]10011000?00000110??0???1????????????0???????????????001101??0100??????????????111???
Crocodylus_anthropophagus	??0????????0????000?1?????00000??00?111100000010001?0????00000?0?11010?1??201????0??????1??10?0???0??2????00?1000010002??000000?0?1101010?00?10?13100020010000000100???????11?2?0????011??1?????????0??00??????????????11021020??10?10?0?11010000??10110?110110???00?1???0???1??????10??1?????????????????0??101????????????????????11????
Asiatosuchus_depressifrons	10100000[0 1]10????0001?1??10?00000??00010??10000010010000?01200000001???0000010110000010?01110100010100?00111001100001000001000000000100000000011001310001001000010020000000?011010000020010112001?????1000?0?001111001?1111021110??10010?00110100001?00110011000?00????????????1??1110000111?21??11110?0????000101110100??????????????101???
Crocodylus_intermedius	100100[0 1]000[0 1]000100011??????00100??00010??10000010001000?0120000[0 1]0011010011020100000010001110100000010?20000001100000000201000000000100101000001001310002001000000010010000?11112[0 1]000020110112000010000000000111111001?1111021120??00010?00110100001010010011011000010110??000010011001001110?1???1110?01010??????????????011100001112111?00
Crocodylus_johnstoni	10000000010000100011110[0 1]0000000??00010??10000110001000?01000[0 1]0[0 1]0011010011020110000010001110100000110?[1 2]00000011000110000010000000001001010110110012101020000000010[0 1]0000[0 1]00?11111[0 1][0 1]00020110112000010000000000111111101?1111021120??00010?0011020000101001001101100000011010000010000101001110?1???1110?010000011011112000?011100001112111100
Crocodylus_megarhinus	100000000000??1000????????00000??00010??10000010000000?0100010100??0?0010120110000010?01110100010010?20000001100001000201000000000100001011001001110002001000000020000000?11111000002011011200001000100000?1?111??1??1111021120??00010?00110100000?0?110011011000???????????????????????1???1?????????????????????????????????????????????
Crocodylus_mindorensis	1001?000101000100011??????00010??00010??10000010001001?010000000011010011020100000010001110100000010?20000001100001000201000010000100101001002001210002001000000010000100?111121000020110112000010000000000111111001?0111021020??00010?00110100001110010011011000000110?????????????????1?0?1????????0??????????????????011000001112111000
Crocodylus_moreletii	10010100100000100010???10?00100??00010??10000010001001?010000000011010010120100000010001110100000010?10000001100001000201000000000100101001003001110002000000000010000000?111121000020110112000010001000000101111001?0111021020??00010?00110100001110010011011000000110??????1??????????1?0?1????????0??????????????????011000001112111000
Crocodylus_niloticus	10000000000000100010100[0 1]0100000??00010??100[0 1]0010001001?01000000001101[0 1]011120100000010001110100000010?2000000110000100020100000000010010100100[1 2]0013100020010000000100[0 1]0000?01112[0 1]00002011011200001000[0 1]000000101111101?0111021020??00010?0011020000111001001101100000011010000010011101001110111011110?0101000110111120010011100001113111000
Crocodylus_novaeguineae	10010000100000100010???11?00010??00010??10000010001000?010000000011010010020100000010001110100000010?10000001100001000201000000000100101001002001310002001000001010000100?1111210000201101120000100000000001111110?1?0111021020??00010?00110100001110010011011000000110?????????????????1?0?1????????0??????????????????011100001113111000
Crocodylus_palustris	100100000000011?001010110000000??00010??10000010101001?010000010011010[0 1]10120100000010001110100000010?[1 2]0000001100001000201000000000100101000000001010002001000000010000000?[0 1]1102[0 1]000020110112000010001000000101111101?0111021020??00010?0011010000111001001101100000011011000010000101001110?1???1110?01010001101111200??011100001112111000
Crocodylus_palaeindicus	1011000010[0 1]000?000?0??1???00000??00010??1000001010?00?????0????00????0[0 1]101??100000010???11010000001??2000?0111000??000?01000000000100101000?01001110002001000000010000000?011021000?2?1?01120000??001?00???????????????11021020??00010?0?110100001?10?1001100110????????????????????????1???1???1?10????????1101????????????????????111???
Crocodylus_porosus	10[0 1]10[0 1][0 1]0[0 1]0000[0 1]10001010000100010??00010??10000010[0 1]0100[0 1]?010000000011010[0 1]10[0 1]20100000010001110100010010?[1 2]000000110000100020100000000010010100100[1 2]001310002001000000010000000?11112[0 1]00002011011200001000[0 1]000001101111101?0111021020??00010?00110200001010010011011000[0 1]00110100000100[0 1]00010011102110?1110001010000101111200??011000001112111000
Crocodylus_rhombifer	1000?00?[0 1]0000010001010011100100??00010??10000010001000?010000010011010010120100000010001110100000010?[1 2]0000001100001000201000000000100101001001001010002001000000010010000?111121000020110112000010000000000101111001?0111021020??00010?0011010000101001001101100000011011000010011101001110111011110001010001101111110??011100001112111000
Crocodylus_siamensis	10010[0 1]001[0 1]000010001010010?00010??000111110000010001000?010000010011011110120100000010001110100010000?20000001100001000201000000000100101001001001310002001000000011000000?111021000020110112000010001000000101111101?0111021020??00010?00110200001010010011011000000010??000010001001000110?1???1110?01010001101111210??011000001112111000
Crocodylus_thorbjarnarsoni	101001001000101?0010??????00000??00010??0000001000?000?01100000001???1010120??110001????1?01?00??000?1????00110000100?20?00?0000??10?10?000002001310002001000000010000000?1111200000????011200000?001?0000???1?????????11021020???0?10?0?11020000??10?10?111110?0100110???????????????????????????????????????????????????????????????????
Crocodylus_checchiai	1001010010000??0001???????00100??00010??1000001000?000?01000000001101001012010000001000?11010000?00??0???00011000000002010000?000010???1000001001110002001000000001000000?00102[0 1]00000?100?120000??000000010?11?????????1?0?1?????????????11??????????????11???????????????????????????????????????????????????????????????????????????????
Crocodylus_falconensis	??????????????????????????00100??00010??100001?000?000?0100010000?????00012?10??00010???1101000???????????0?11?0????????100?0??0???????????00???????00?0??0?0??????0?0?00??1???????????????????????????????????????????1?0?1?????????????11???????????????????????????????????????????????????????????????????????????????????????????????
Prodiplocynodon_langi	1000?000000000100?????????000010000010??100000100??0??????0????00????00111??100000010???11010000?000??000?0111010??0000010000?00001010110000010001100000000?0010020000100?01102000012??01112000???00000000????????????????????????????????????????????????????????????????????????????????????????????????????????????????????????????????
Albertosuchus_knudsenii	????????????????????????????????????????1????01?11????????01101?0???????011110??0?0?????1?0??????00??000?????1?0?0?????0?00?0??????????????02?000?20??11000200???????0??????????????????11120???0???????0??????????????11???00????????????????????????????????????????????????????????0?1???1???????????????0?????????????????????????????
Orientalosuchus_naduongensis	1?1??001?01???????????????01010??00010??1001001001?000?0010000000????0000121120000010???1101?000?000?01?010??1?????00??1100000?0???0?00?0000000010100011010?0000010000000?11??0??00?????0112000?1?0?100011?????????????11022020???001??0?111110?10?????0?100?????1??10???1??????01??0?0?1???1?????????????????????????????????????????????
Eurycephalosuphus_gannanensis	1?1????0?11?0???001??0????00000??00?10??000001?001?010?1000??0110????0000100120001010?011101?000?010?11110012100000000?0000000000010101000?01?000?100011010100?1??00000???10????????????0112000?100??00000?????????????110?202??010010???11011001??01?0??110?0?10?????????????????????0?1???1?????????????0??10???????????????????????????
Dongnanosuchus_hsui	0010?000?0100?10??????????01010??00010??1000001001?000?0010000100????0010121110000000?0?1101?000?010?11?10001100000001101000000000100000000000001010001001010001010000000?11111?000?????0112001?10??100010?????????????11????1???????????0????????????????????????????????????????????????????????????????????????????????????????????????
Kinyang_mabokoensis	??????????????????????????00000??00010??10000?1??01????????????0??1??0010121???100000???1101?00???0??2????001100??0001200000000000100?1?0000010011100010010000?0000000000?0111?10000????011200000?00100000?????????????11021120???0?10?001101000011?001001111???0000110???????????????????????????????????????????????????????????????????
Dadagavialis_gunai	?0??????????????1?????????00000??000?0?????00??0?1?100?01000101?0????0021021???????1???????111?01????????????0??????????????????????????0????????2711120000001010000?0?00???0?0?001????0??????????????0??????0????????????3??????????????????????10???????????????????????????????????????????????????????????????????????????????????????
Krabisuchus_siamogallicus	??????????????????????????00000??00010??000000100??000?0?00010100????000012011?00001???????1?00??????1???????1?????00??0000?0???????????00?01?00??2???00??0100?0?10???????11?0??????????0112000????????????????????????11?02010???0?1????111110??????????00?????????????????????????????1?????????????????0?????????????????????????1?????
Protoalligator_huiningensis	??????????????????????????000????0??????1000?0000??0??????????????????????????????????????01??0?????????????????????????????????????????????0?00??[3 4]?00?1??0?00?????????????????????????????????????????????????????????111210??????0?????110??0?1?????????????????????????????????????????????????????????????????????????????????????????
Diplocynodon_darwini	0000?0[0 1]00[0 1]0?001?111?0?010?00000??00010??10[0 1]0012000?000?0020000000????000?100110000010?11110101000000?011?10011000000110010000000??1??0100??01?001?300011010000?00110000???11??????0??0??0112011?1?2?000?00?????????????10021020??10010?0011010011??01001011010?00000?010001001??01000000111?1?????1001000000?101110000???????????112100201
Diplocynodon_deponiae	0?0?????0[0 1]0???0?0??????11?00000??00010??001001?00??000?0120?00000????000?10110001001??[0 1]11??10100000??01??00021?0????????00?0???0???????0???0??????300?11010000?00110???????1??????0????011120??00?2??00????????????????1002102????0010?0?1???000???0???1?1?0????????????????????????????1???1??????0??????0??101111000???????????0?2101211
Diplocynodon_hantoniensis	10[0 1]000[0 1]0[0 1]10000000010??????000110000010??0001012000?000?0100000000????00111011[0 1]0000010?11110101000000?01101011100001011001000000000100010000010000030001101010000011000010?01100000011001111201101120000000???1110??1?0?10021020??1001[0 1]000110100111101001110010?10??????00????1??0100000011?21???0??0??????001101111000??????????????1002??
Diplocynodon_muelleri	10???0?0010?????1???0?????00?010000010????1101?01??000?0100?00100????001?101100000010?2?1????100??0??011?????1?0?01011??10?0000???10?0?0?0?0??00??300??10?0000?00110??00???1100?000????1011200101????00?00?????????????10?2?021???0????0?1??????1?????0??100????????????????????????????????1?????????????0??101??00????????????????1112??
Diplocynodon_ratelii	1010?000000?00000???0?0???000110000010??10010010000000?010000010010010011000100000010?11110101000000?0110?002100000011001000000000100000010010001030001101000000011000000?111010000110010112011011200000001001110?11?1110021020??00010?001101000110010010110?0??0????????????1??0100000?11??1??????0??????001101111200??????????????100???
Diplocynodon_remensis	?????0????0?????0010??????000111000010??100001?000?000?01000101001???000?111110000010?2111010000000??0??0100110000?011011000000000100010000010001030001?010000000110?000??01??0??00?000[0 1]01120110102000000????1??0????011002100?0??0010?00110100110?00001110010??0??????????????????????????????????0????????????????????????????????1002??
Diplocynodon_tormis	10000000010?0???0?????????000010000010??1?1101?000?000?0100000100????000000110000001??111101?10??000??1101001100?01?????????0??000?00?0????0?000?03?0?????000??001?0?0000??1??0???????????120?1????????????0?1110??1?011????02???????????1??1?0???????????????????????????????????????????????????????????????????????01??????????????????
Dollosuchoides_densmorei	1000?0000111000?0?????????00000??00010??1?0001?001?001?0100000000????001002010100?0????????1?????????0???????1?0???00???1??0???0??1?????000?1111?2100120000000011100?0000?01102?000?????01120000??00000????????????????1103?20?10?0??0?00110200001100?100110????0???????????????0?????????????????????????????????????????????????????????
Eocaiman_cavernensis	????????????1???001???????0000111000?0?????????????00??????????00????????02010000?0?????1??102?00????????????1????????????0?0??0?????????????1????20000?00000000?10??00111001000000?00??0?12??????1?????????????????????1121021???00???00110100?10????????????????????????????????????????????????????????????????????????????????????????
Eocaiman_palaeocenicus	?????????????????000??????????????????????????????????????????????????????????????????????????????????????????????????????????????????????????????????????0?0??????????????????????????????????????????????????????????11101021???0????001101?00???0?001110000????????????????????????????????????????????????????????????????????????????
Eogavialis_africanum	10[0 1]110[0 1]0[0 1][0 1][0 1]000?01?0???0??000000??00000??100001?001?000?0100000?0010000011020101100010?01001111010100?0??1111110000000020100001101110000100001[2 3]011271112000000101000000000?01112000000000011210001000000011???00?0????0?1103030?30?0000?001101000011110000110?0?0?????????????????????1??????????????????????0?????1?????????????????000???
Eosuchus_lerichei	1?0???0?010000000?????????00000??00000??1?00012001?000?01001000101?0?00010001?0000010?0100?100100010?000?000110000110020100000000?100000000002000370112000000000110000100?01000000001000011200001000000000???0?????????11030?0?21?00?0?00????????????????????????????????????1????11101?1???????????????????????11??????????????????011???
Eosuchus_minor	1???????0???????0?0???????00000??00010??100001?001?000?0100000010??0?00010100?1000010?0?00?100100?0?????0?10110000?1002010000010001000000000010003701120000001001100?0000?01100000000000?112?000??000?001??0?1??0??01111103120?21?00?0?0011010000??00000110010?00????????????1??0001?11?1???1??????0??????0?0100110????????????????1010???
Eothoracosaurus_mississippiensi	101??00001[0 1]????01?????0???00000??00000??1?0001?001?000?01?00?01?0????00010011?100001????0??1?1????????????1?0100?00000??10000??0?010000000001200027?1020000001010000?000??0?000000??0????112?0?00?000?000????0?????????1003030?2??0????0?1001?001??10?0??1?010??????????????????????????1???1?????1???????00????????????????????????000???
Euthecodon_arambourgi	1001?0000000????0?????????00010??00010??0?00012101?000?01000000001101001?021110000010??1110100000010?1??0000110010100020100000?0????????00001?0012700020000??000?11??0?0????0?2000?02011???????????????0?0???1?????????11?????????????????????????????????????????????????????????????????????????????????????????????????????????????????
Gavialis_browni	?0???000111?0?1?1?????????00000??00000??100??1?2?1?100?1100010?0?????002?021????0001????0010?11??1????????111100?00000?01??0??????????010?????????701120000001010000?1100?01010?001?0???011210?0??0???10??????????????????????????????????????????????????????????????????????????????????????????????????????????????????????????????????
Gavialis_gangeticus	10[0 1]010[0 1]00110[0 1][0 1]00200101000100000??00000??11000122010101?110001010000000021011101100010002001013110100?00001111100000000001000011111101001000014111270112000000101100001100?01010000100000011210000?000010110000110?01?201103040?31?0100?01110210001201000011000?0000010010000010000111111110110100010000110000010110010010100000010210?0000
Gavialis_lewisi	?0???000000?0111??1??????????00??00000?????????????10???100010?00??0?0021???101000010???0010?3110100?00001111100?000000?1000011011111001??????????7??12???000101?00000?00?011100001?00?0011212000?30101011?????????????1?????0??1?01?0?01110?1000120100001?0???0??????????????????????????????????????????????????????????????????????????
Gavialosuchus_eggenburgensis	100?1000111????00?????????00000??00010??1?0001?001??00?10000100?0????001?02110000001????1?01110001????1???101100?????0??10000000001000??0??03101?2411120000?00?10100?000?????0?????0200???????????????0?????????????????????????????????????????????????????????????????????????????????????1?????????????????????????????????????????????
Globidentosuchus_brachyrostris	???????0100???????????????0000???00010??10000??01??001?0??10010?0????000112112001001???????1?200?00??????????1?0?????????0???????????????000??00002?00010?0100???????001110???0???????????12???????????????????????????11021001??11????0?120100110??0?0??10001?111????????????????????????????????????????????????????????????????????????
Gnatusuchus_pebasensis	00???0?0000???0?0?????????0?000??100?0??1?0??01010?0????1?0001000????0000120120010011??????1??0??????0???????1?0?010120??00?001000100010???0??000?000001000100?????1???????0??0??00???0001120100101100?10??????????????0100?20?1??0????00120?00110??0001?1100??0??????????????????????????????????????????????????????????????????????????
Gryposuchus_colombianus	?0???0?00???0???10?0??????00000??00000??1100012001?000?0100010000????0021011101100?10?0200100311110??0??011?0200000000001000011101111001000?2211?2701120000??101000000100?011100000?0?0?0?12?????????0?0???0?00?0??01001103030?20?001??0011?1?000100?0000111?0??0000100???????????????????????????????????????????????????????????????????
Gryposuchus_croizati	??11????1??????11?????????00000??000?0??100001??01??????????????0?????02100?0?1?00?1????00?113??0????????1???1???????0??1??0??11??111???010?1?01??7?1120000??1????????????????????1???00?11???????????1?1??????????????1103030?21?0????00?????????????????????????????????????????????????????????????????????????????????????????????????
Gryposuchus_neogaeus	1?1110?00110???0?10???????00000??00000??1?00012101????????0??0???????002?0??1?1?0001???2???????????0??????1102?00????00?1?00011111111001000?2211?27?1?20000001?????????????????????????????????????????01????????????????0???????????????110100?0??0?0?001?0???0??????????????????????????????????????????????????????0???????????????????
Gryposuchus_pachakamue	?00010?0111?[0 1]0??101???????00000??00000??1?00012001?000?0100010100????001101010110001????0011?1??110??000??1?01000?0000?010?0?01101111???011?2111?2711120000001010000?0100?0???0???100?000112???0??000?101????0?????????1103030?20?0?00?001111000012010100111???0??????????????????????????????????????????????????????????????????????????
Ikanogavialis_gameroi	?0???010111?0??02?????????00000??00000??1?0001?101?000?01000?0100????00110111?1?0001??0?0010?31??????0????11?1?0?????0??1??0?1?1?0??1???0????501?2701120000???010000??100?0?0000001?0?000112???00?000?0?11??????????????1?3040?30????????1??????0????????1????????????????????????????????????????????????????????????????????????????????
Jiangxisuchus_nankangensis	10???0000101??1?0?????????0000100000?0????00001000?000?0100000000????000?10111000001??0111?1?00??010?000?00011?000?00?2?1000000?00?000??0?00110000100?10010000?002?000000?11?000000???1?01120010110000000??????????????11021020??10?10?001?01???01??????????????????????????????????????????1????????????????????????????????????????11???
Kambara_implexidens	?000?0000000?0?0010???????00000??00110??1?00001001000???100000000????001?020110000010?01110100000000?000000011000000010?100000000010000?0000010013100020010000?????0?0?00?011010100000010?120000102?11000????1??0??1?01?1021020??000???00110100?01?0?000?1?0110000???1????????????????????????????????????????????????????????????????????
Kambara_murgonensis	????????????????0?????????00000??001?0??1?0000100???00?01000000?0????001??2011000?0?0???1??1?00??0???100??0011?0?????10??0??????????????0?0?????????0?????????????????????????????????????12????????1??????????????????11???12???0???????1??1?0????0?1??????11????????????????????????????????????????????????????????????????????????????
Kambara_taraina	???????0[0 1]00???1?0?????????00?00??00110??1000001001?000?01000?0000????000?12111000001???????1?000?0???1????0021?00??0010010000??000100?0?00000?00121000200?0000?00100?0000?01110??00?????01120??0??2?1100?0?????????????1102102????00???001?01?00?11001???110??????????????????????????????????????????????????????????????????????????????
Kentisuchus_spenceri	?00??0?0[0 1]1[0 1]?00?000????????00000??00000??1?00001001?001?01[1 2]0000100????0011020101001010???1001?0000?00??????111100??????????0??000001000??0000?1011210012000000001?100?0000?011020000?2???0?12???0????100?0?????????????????????????????????????00???0011001?100?0??????????????????????????????????????????????????????????????????????????
Kuttanacaiman_iquitosensis	?000?0?000???01?0?????????00?0110000?0??1?00001010?0??????0001000????0000121????1?011?2????1?????????0???????1????10121??000000000?000?????00?000?200001000100?00??10?????00??0???01??0001120111??1100??0??????????????1??2?121???00?????1??1????????????1?0??????????????????????????????????????????????????????????????????????????????
Leidyosuchus_canadensis	1010?000?10100001?1???????000010000010??00000110000000?010000000010000010101101000010?011101000?0000?00101001100001011000001000000100010[0 1]0001000033000000000000000[0 1]0[0 1]0010?01100000000000011200101020000000???11010?001?1002100?0??0000?00110100111101?01?10000?00?000????0???????????????????????????????????001??????0?????????????1111??
Mecistops_cataphractus	100110000000001000111101[0 1]100000??00010??10000110010000?010000000011010000020110000010001110100000010?10010001100001000201000000000100101001011011310002000000001010000100?1[0 1]1111101020110112000010000000001101111001?0111021120??10010?001102000010100000110110010001101001001000110100011011101111000101000110?111200??0111000001121110?0
Mekosuchus_inexpectatus	??00???????????0?010??????????0??00010??0?0001?00???0???120101?021???101???11????00?????1??000000????1????0021?????0010??0?0??0?00?000?????00?000?????1???0??0?????????????1????????0100???????????????0???????????????01021120???0010?1010100110??000?10000110001?0110?????????110010??11??1??????0??????????????????????????????????????
Mekosuchus_sanderi	?????0?0?00????0???????????0??0????010????????????????????01??1?2????101??20110000110?0?1??100000????1????012?00?0?0010010?0??????????????????????100?1?010?001???????00????????1???0100???????????????0??????????????????????????????????????????????????????????????????????????????????????????????????????????????????????????????????
Mekosuchus_whitehunterensis	?????????????????01????????0??0???0???????????????????????010??02????001???0?????????????????????????????????????????????????????????????????0????100?1?010??01???????0????????????????????????????????????????????????01021120???001??10101011100?0?0??????10?000??110???????????????????????????????????????????????????????????????????
Melanosuchus_niger	00010000100011100010100111010011100010??10000010100001?00[1 2]000100011000010120120010011?21110101000011201?11001100011012111000000001100010010001001020000100000000000100010?00000000011000111201111110100000100111[0 1]?0??0011021021??00011000120100110?0000111000111110110110111001111001?001?111???0110210100011101111000??1011000100231112?1
Maroccosuchus_zennaroi	??1100?0[0 1]11?????0000??????00000??00010??1000001001?001?01000000001???001?0210?0001010?011001000??010?00010101100011000??1000000000100??100?00?011?1000200?0000?01100?0000?01???????02?1?011200000?001000?????0?????????1102120?1??000??00110200001?100???10000?0????????????????????????????1?????10????????????????????????????????111???
Mourasuchus_amazonensis	1110?0100??1??????????????000010101011001?0?01?011?0100?121101000????002?12012001111????1?010300?00??01????011001110100110010??01110????0010??00????0001??0?00?0?0110??10?00?00??0?0000?0112????????0?00?0?1??1110?????11?3?02???10????0?1202?0???????0?????011???????????????????????????????????????????????????????????????????????????
Mourasuchus_arendsi	?1???0?0?00???1[0 1]2?????????000011101011001?0101?011?01?1?121101000????002?12112001[0 1]11??211?01?30??001101?110011000110100110010000111010??0000?30003??0001??0??0?000?1??010?1?100?000???0?01120??????????00??00111?211?01??030??????0????0?1????0????????????0????010?1????11???110???100?1???1?????????????01???????????1??????????????????
Mourasuchus_atopus	?????????????10??1?01?????00?011101?????1?010???1??0????1?1101000????002????????????????1?0103000????????????????????????????????1?010?0?0?03?000??1?001??0??000??11???10??01?00?0??0000011202111?11100?0??????????????1103002???100?10001??10011120100111100111??????????????????????????????????????????001101??1110????????????????????
Necrosuchus_ionensis	??????????????????????1?00??????????????????????????????????????????????????????????????????????????????????????????11???????????????0????????????????????0?0??????????????????????????????????????????????????????????11021021??000???00???????????????????????????????????????????????1???1???0?????????01?101111100??????????????111???
Osteolaemus_tetraspis	1010000000000[0 1]10001[0 1]1011[0 1]000010??00010??10010000000000?01000001001101001002010001001?001110101000010?200000021001010002000000000001000100011010002100020010000000211[0 1]00110111020000120110112000010301000000101110?11?0111021020??10010?001101011010000100110110000001101000001000010000011011101111000102000?101111110100111[0 1]1000102111100
Paleosuchus_palpebrosus	1000?00000?00110001010111110000??00010??10000010000000?0100[0 1]000001100001002111002001?1??110102000011101?1100200001101211100000000010001001111[0 1]00?320000101100000111100010?011000000110001112001110110000001001110?01?0011021021??10012100120101110?00001110000?111010010011110110000100110121???0110010121011101111110??101111110022111211
Paleosuchus_trigonatus	10[0 1]000[0 1]000?00[0 1]10001000111100000??00010??10010010000000?10001000001000001002111002001?1??110102000011101?110020000[0 1]101211100000000010001001111000?320000101100000111100010?011000000110001112011110110000001001110?01?0011021021??10012100120101110?00001111000?111010010011110110000100110121???0110?10121011101111100??101111111022111211
Paratomistoma_courti	?????0?0010????0??????????00000??00000??????????????00?010001010?1?0?001??2010100001??011??????????0????1?1?1??0??????????0?0000001000????????????????2???0??????????????????????????????????????????????????01010???11??????0???????????1?01000???00010?1?000?0??????????????????????????????????????????????????????????????????????????
Penghusuchus_pani	10??00?0111?00100????0001100000??000?0?????00????1?001?01200000001???000102?????0?01????0101?00001????????1111000?1??0201000000?001?0001??????????501120000000010100?0000?0100000000????001213000?00100000???011???????1100130?20?00?0?0012?000?01????0?????10?0???????1000??11?0?1111011??211??0110??????0??011110010??????????????000???
Piscogavialis_jugaliperforatus	1011?000101000002?0???0???00000??00000??1?00012101?00?????0?101001???0001020101100010?01001111101010?00000110200000000301000011111111?010?0?1501?271112000000101000000100?01111000100000011210?10?2?0000?1??000?0????0?1103040?21?00?0?0011010001110???????1???0?????0?????????????????????????????0?0??????1???????????????????????001???
Planocrania_datangensis	101??0?0?10?????1?????????10000??00010??0?00001001?0??????0000000????001?00010000001??011101?00000????????0???0???0???????0?00?0??1??0?????02?00??3000100?2000?0?100?0000?????????????????12?0????????0????????????????110???0????00??????????????????????????????????????????????????????????????????????????????????????????????????????
Planocrania_hengdongensis	1????000?00????1???0?????????00??00010?????????????0??????0000000????000???010000001??011??1??000?????????0???0???00010?1?00???0?????0???????1????300?000?2000???10000?0?????????????????112??????????00???????????????110?1120??10???????????????????000110?0??????????????????????????????1?????????????????????????????????????????????
Procaimanoidea_utahensis	0?00?0?0?100?0??0?0???????10000??00010??0?00001010?0100?120100000????0000120100000010??11101010000???0??1?001100010012111000000000?0001000000100002000010110000????0?1?10?010000000?0?0?011200011?10000000?????????????1110200?0??000??0?11110000???1001010000???10000????????????????????????????????????????????????????????????????????
Protocaiman_peligrensis	?????0?0110????????????????????????010???????????????????????????????0?1??00100010011??11?0?????????????1100110001?01111100000?0???????????????????????????????????????????????????????????????????????0??????????????????????????????????????????????????????????????????????????????????????????????????????????????????????????????????
Purussaurus_brasiliensis	10000110010011?000?01?????01000??10020??1000001110?0110?1210010001???0010121120010010?211101020000?11011110011100?001211100000000110001000001200022000010?0?00?0?1???0010?00??0???0??000??1????????????0???????????????11001021??0000100012010011??010?1110000?1????????????????????????1???1?????????????1?1101????????????????????111???
Purussaurus_mirandai	????????????0???0?????????01000??10020??1000001110??101?1110010?0????001012011??1001????1??1??0000???0???1???1?0?????????????????????0??00000200?2??0001??0000?????1?0010?00??0???0???0?111202?11?????0????????????????11?2?02????0?0??001202?0????11?01?100??????????????????????????????????????????????????????????????????????????????
Purussaurus_neivensis	10000010000001100?001?????000010000020??1000001010?0110?1210010001???001012011001001??2111010200001??011110011100100121110000000001000100?00?10000200001000?0000010100010?001000000100001112020111111000001001110??1?0???????????????100?120100110?1?001?10000?11?01?01??10100110000000?101?1?????????????0?11????????????????????????????
Quinkana	??11[0 1]???????????0?????????[0 1]0010??00?????0000001001000[0 1]?01?0?00??0?????????????????????0?1??100010?????????00???0????????????????????????0??00[0 1]0012[1 3]001[0 1 2][0 1]0[0 1][0 1 2]0[0 1]000?2???0000???0?00000?2011???????????????????????????????11??102???10??????????????1????????????????????????????????????????????????????????????????????????????????????????
Siquisiquesuchus_venezuelensis	10?????0?11???????????????00000??00000??1?0001??01?????????????????????110?????100?1???????1?1???????????????2?00?0??03?1??0??11?11???????????????7?11200?0??1?10000?1?????1?10???????????12??????????00???????????????1103040?30?0?????0?????00????????0111?????????0????????????????????????????????????????????????????????????????????
Stangerochampsa_mccabei	0000?0000100000?001?0??1??00000??00010??1?00101011??101?120100000????0000?1011000001??2111?10101?0010011?10011?0??1??111100000??00?000?02000020003200001000100000001?1110?00010000012?00011200111011000000???????????0?1101110?0??1001000110100010??100??10?00?010100???????????010000001???1???0???????001??101111100??????????????0111??
Thecachampsa_antiquus	?0?1?0?0101?????0?????????00000??00010??100001?001?001?0000010100????00110200?1000010?010?0111001??0??????10?1?00??????????????0????????0000120002101120000000010000?0?00?0?0?2000002001??12???????????????????????????1102020?20?00????0?????????????????????????????????????????????????????????????????????????10?0??????????????001???
Thecachampsa_sericodon	100??0001100000?0?????????00000??00010??100001?001?001?1000010100????00010100?1000010?01010111001110?010101011000100?02010010000001000010000120102101120010??011000000100?010120000020010112130010000000010?00110????1?110??20?20?0??????1?01?00????0?????????????????????????????????????????????????????????????1?????????????????00????
Thoracosaurus_isorhynchus	1000?000011?00?11?????????00000??00000??1?0001??01?000?0100000010????0011001100000010?00000111110100?000??10110000?0003010000000011000000000130102701120100000010000?0100??1?0??????????0?1210000?00000?0??????????????????????????????????????????????????????????????????????????1?1??????1????????????????0?0????????????????????0?????
Thoracosaurus_neocesariensis	??11?0?0[0 1]11????0??????????00?00??0?000??1?000???01??00?0?00??????????00??001101000010??0????????????????0?1011???0?000????0?0?010010000?????????????11????????????????????????????????????1????00???0??0?????0?????????????????????????????????????????????????????????????????????1?1??????1????????????????0?0??????????????????????????
Tomistoma_cairense	?0???000001?0000??????????00000??00010??100001??0??00?????0?0??00??0?00110201?0001010??10?0100100????0????00120000?001001000000000100001??????????711120000?0001000000100?11?0??????0???01121000??00000000???0???????????030?0?20?00?0?001????00???0001?011010?0??????????????????????????????????????????????????????????????????????????
Tomistoma_dowsoni	?00?10?0010????00?????????00000??00000??1000012001?000?01000101001???001?020100000010?01???????00?0???????1111000????????00?0000011100??0????101?3711120000??101?00??0100???1????00????1????????????????1???000?0??1??????????????????????????????????????????????????????????????????????????????????????????????????????????????????????
Tomistoma_lusitanica	1001?000010?????0?????????00000??00010??100001?001?000?11?00?0100????00110210???0001??010?01?100111??01???101200?01??02010?000?000100?010000120112111?200?0000?1??00?01???01???????0????0112030010000?0????????????????1102020?20?00???0012?10000??00?0??110????????????????????????????????????????????????????????????????????????1?????
Maomingosuchus_petrolica	1000?0[0 1]00[0 1]0??0??0?0?0?????00000??00010??1000011001?000?01000000001???001102?100000010?01110100000100?000??0011000??00??010000000001000010010?001?310112000000000110000[0 1]00?0110000000201001120000??30000000???1??0????0?110?020?2??00?0?0?1202000011?1?100110????000000????????00111000001???1?????????????0??001??1?????????????????1011??
Tomistoma_schlegelii	100110001[0 1]0000100[0 1]01000[0 1][0 1]100000??00010??10000120010001?01000000001[0 1]010011020101001010001110100000100?00011001100001000201000000000100001001012011310012000000001010000000?110000000020110112100010000000000101101001?201103030?20?0010?00110200001200010011000?00000000100000100001010011?011101011000001000110111110001011100000022101000
Toyotamaphimeia_machikanensis	10100000000?000000010010??00000??00010??1?00012001?000?0100000000????0010021??1?0001????0101100001?0?0001?1011000?1??0201000000001110001001000010350012000000000?00??0100?01000000002011?1120??00??0???00????????????????0???0?20?0000?001?020000110000?011000?0???????1001001??111111111?0111001110??0010001101110010??????????????000???
Trilophosuchus_rackhami	??????0?010?0?10?????????????00??00010?????????????1??????0100?011?0?1011?21111000110?01111100000010?1??000011000110010000000000000000??0??????????0?0????0??01??1000?011001112?000001100112??0?????0?0?00?101110?01?01???????????????????????????????????????????????????????????????????????????????????????????????????????????????????
Tsoabichi_greenriverensis	[0 1]0[0 1]??000?00????????????11100000??00010??0?1000100??000?0110100000????001?12111001001????11?1?1???????01???00?1?????????????????????????????01?000???0??1??0?0??????????????????????????????????????????????????????????11?21021???0????001????01???????1????????????????????????????????????1?????????01??????????????????????1??0?2100111
Ultrastenos_willisi	?????0?0100???10???????????????????010????????????????????????????????01??20110000010?11?????????????1000?002100000001001000000000100001???????????0??????0?0??????0??????01????????????01110010??1?11?0???101110?0??01???????????0????0?101?110???00?1??100?????????????0?????????????????????????0??????????????????????????????????????
Voay_robustus	101000001000000000100?1??100010??000211100000010000000?0100000000110111101[1 2]0110010010?01110101010010?10?00001100101000201000000000100001000001000010002001000000010000000?111020000020110112000?10301000001101111001?0011021020??10010?001101010011100100110110100?0110???????????????0?1???1???01?0??????001101111100??????????????1?????
Wannaganosuchus_brachymanus	000??0?0110?????0???0??11100000??00010??100010100??0101?120101000??0?000?1101???0001????1?01?1???0????????0011?0??1????????0???0???????000000200032000010?0100?0000??1010???0100000???????1?????10?0???00??????????????1101210?0??0?0100?12?1?00???????1?????0???????????1??????????????1???1???0?10????000??101110000??????????????11????
Theriosuchus_pusillus	?0???0?0?10??00?0??????1??00010??00000??0000000000000???000001000????10100011?0000100?111111000000???01?1?0011??0??00030101000000?000010???030000030000000100000000100100?01??1??????0??01001000100000000????1?????????1102210?20?000??000????1100?010???000????????????????????????????1???0???0?????????0??00?11???????????11????010011?
Qianshanosuchus_youngi	??????????????????????????000110100010??1000001000?0000011000010?110000111111100010101011101000100???0??1000?100001????01?000??0????????0?0?11001?1000?0??10001???0?00100?1?101000?1[1 2]000???????????????0?????????????????????????????????1[1 2]?1?000??0?00???????????????????????????????????????????????????????????????????????????????????
Atbara_Croc	1000010011100??10?????????001000001021000000001000100001000000000????0120110100000000???1100?000?1001101000021000000013000000?000?1?????0010110011100021100000100000000000111120100?????1?????????????00?0????????????????????????????????????????????????????????????????????????????????????????????????????????????????????????????????
;
proc /;
comments 0
;
ccode +
17
37
47
48
58
65
72
75
78
81
87
88
102
109
110
137
142
151
162
175
181
188
210
214
220
221
222
224
235
243
284
293
297
308
323
324
;
force + [69 70 71 72 73 74 75] [Constraint 1: Diplocynodon monophyletic]
force + [12 37 40 42 43 44 45 46 47 48 49 50 77 78 88 89 100 106 108 109 110 111 113 114 121 122 123 124 127 139 142] [Constraint 2: Eocaiman in Caimaninae]
force + [12 37 42 43 44 45 46 47 48 49 77 78 88 89 100 106 108 109 110 111 113 114 121 122 123 124 139] [Constraint 3]
force + [43 45 49 106 (42 47 48 12 122 123 124)] [Constraint 4]
force + [12 14 15 16 17 18 19 20 21 22 23 24 26 27 28 29 30 31 37 40 41 42 43 44 45 46 47 48 49 50 51 52 53 54 55 56 57 58 59 60 61 62 63 64 65 66 67 69 70 71 72 73 74 75 76 77 78 83 87 88 89 95 96 97 98 99 100 101 102 103 104 105 106 107 108 109 110 111 112 113 114 115 116 120 121 122 123 124 125 127 128 129 132 133 134 135 136 137 138 139 140 141 142] [Constraint 5]
force + [12 13 14 15 16 17 18 19 20 21 22 23 24 26 27 28 29 30 31 37 40 41 42 43 44 45 46 47 48 49 50 51 52 53 54 55 56 57 58 59 60 61 62 63 64 65 66 67 68 69 70 71 72 73 74 75 76 77 78 83 84 85 86 87 88 89 90 91 92 93 94 95 96 97 98 99 100 101 102 103 104 105 106 107 108 109 110 111 112 113 114 115 116 117 120 121 122 123 124 125 126 127 128 129 132 133 134 135 136 137 138 139 140 141 142 (32 33…
force + [12 13 14 15 16 17 18 19 20 21 22 23 24 26 27 28 29 30 31 37 40 41 42 43 44 45 46 47 48 49 50 51 52 53 54 55 56 57 58 59 60 61 62 63 64 65 66 67 68 69 70 71 72 73 74 75 76 77 78 83 84 85 86 87 88 89 90 91 92 93 94 95 96 97 98 99 100 101 102 103 104 105 106 107 108 109 110 111 112 113 114 115 116 117 120 121 122 123 124 125 126 127 128 129 132 133 134 135 136 137 138 139 140 141 142 (9 32 …
force + [85 136 (9 13 68 76 84 86 87 90 91 92 93 94 99 107 115 116 117 126 128 129 132 133 134 135 137)] [Constraint 8]
force + [12 13 14 15 16 17 18 19 20 21 22 23 24 26 27 28 29 30 31 37 40 41 42 43 44 45 46 47 48 49 50 51 52 53 54 55 56 57 58 59 60 61 62 63 64 65 66 67 68 69 70 71 72 73 74 75 76 77 78 83 84 85 86 87 88 89 90 91 92 93 94 95 96 97 98 99 100 101 102 103 104 105 106 107 108 109 110 111 112 113 114 115 116 117 120 121 122 123 124 125 126 127 128 129 132 133 134 135 136 137 138 139 140 141 142 (9 25 …
force + [9 13 25 26 27 28 29 30 31 41 51 52 53 54 55 56 57 58 59 60 61 62 63 64 65 66 67 68 76 79 80 81 82 83 84 85 86 87 90 91 92 93 94 95 96 97 98 99 102 103 104 105 107 112 115 116 117 125 126 128 129 130 131 132 133 134 135 136 137 138 140 141] [Constraint 10]
force + [29 30 31 103 104 105 138 140 96 97 98 (27 28 125)] [Constraint 11]
force + [29 30 31 103 104 105 138 140 96 97 98 (28 125)] [Constraint 12]
force + [29 30 31 103 104 105 138 140 96 97 98 28 125 (27)] [Constraint 13]
force + [41 83 102 112 141] [Constraint 14]
